# Supplementary material for: Trends in Total, Added, and Natural Phosphorus Intake in Adult Americans, NHANES 1988–1994 to NHANES 2015–2016
Source: Nutrients. 2021 Jun 29;13(7):2249. doi: 10.3390/nu13072249 (PMC8308364; doi:10.3390/nu13072249)
Supplement: Supplementary file 1 [file nutrients-13-02249-s001.zip]

Archive with 1 entries (1 files):
- nutrients-1246039-supplementary.xlsx
