# Supplementary material for: Trends in Total, Added, and Natural Phosphorus Intake in Adult Americans, NHANES 1988–1994 to NHANES 2015–2016
Source: Nutrients. 2021 Jun 29;13(7):2249. doi: 10.3390/nu13072249 (PMC8308364; doi:10.3390/nu13072249)
Supplement: Supplementary file 1 [file nutrients-13-02249-s001.zip › nutrients-1246039-supplementary.xlsx]

## Sheet: phosphate_levels_revised
Supplemental Table S1. Uses of phosphate ingredients in What We Eat in America (WWEIA) food and beverage categories†
WWEIA Category No	WWEIA Category	% Added Phosphorus as PO4*		Comments_PO4	% Added Phosphorus as P2O5*	P2O5 Source	Comments_P2O5
1202	Flavored milk, whole	0.15-0.3	DSP
1204	Flavored milk, reduced fat	0.15-0.3	DSP
1206	Flavored milk, lowfat	0.15-0.3	DSP
1208	Flavored milk, nonfat	0.15-0.3	DSP
1402	Milk shakes and other dairy drinks	0.15-0.3	DSP
1404	Milk substitutes	0.53	TCP	Based on TCP to provide 300 mg calcium per 240 ml : 0.3%
1602	Cheese	3	DSP	Process cheese : DSP 2%
2002	Beef, excludes ground	0.30-0.35
2006	Pork	0.30-0.35
2202	Chicken, whole pieces	0.30-0.35
2204	Chicken patties, nuggets and tenders	0.30-0.35
2402	Fish	0.30-0.35
2404	Shellfish	0.30-0.35
2602	Cold cuts and cured meats	0.30-0.35
2604	Bacon	0.30-0.35
2606	Frankfurters	0.30-0.35
2608	Sausages	0.30-0.35
3002	Meat mixed dishes	0.1-0.15		Based on 40-50% of meal contains meat with added phosphate components
3004	Poultry mixed dishes	0.1-0.15		Based on 40-50% of meal contains poultry with added phosphate components
3006	Seafood mixed dishes	0.1-0.15		Based on 40-50% of meal contains seafood with added phosphate components
3206	Macaroni and cheese	1.5	DSP	Based on half of weight is cheese , and cheese contains 2% DSP
3502	Burritos and tacos			Based on 40-50% of meal contains meat with added phosphate components
3504	Nachos	1	DSP	Based 1/3 of weight is cheese , and cheese contains 2% DSP
3704	Chicken/turkey sandwiches (single code)	0.1-0.15		Based on 30% of sandwich is poultry
3706	Egg/breakfast sandwiches (single code)	0.1-0.15		Based on 15% of sandwich is breakfast-type meats
3708	Other sandwiches (single code)	0.1-0.15		Based on 30% of sandwich is meat
3802	Soups				0.3	SHMP, STPP
4004	Pasta, noodles, cooked grains				0.2	DSP, TSP, STPP
4202	Yeast breads				0.25	DCPD
4204	Rolls and buns				1.5	SAPP
4206	Bagels and English muffins				0.25	DCPD
4208	Tortillas				1.5	SAPP/SALP
4402	Biscuits, muffins, quick breads				0.85	SAPP/SALP
4404	Pancakes, waffles, French toast				1	SAPP/SALP/MCP
4602	Ready-to-eat cereal, higher sugar (>21.2g/100g)				0.35	DSP, TSP, STPP
4604	Ready-to-eat cereal, lower sugar (=<21.2g/100g)				0.1
4804	Grits and other cooked cereals				0.5
5002	Potato chips				1	SAPP,TSPP	Wash water
5008	Pretzels/snack mix				0.25	DCPD
5202	Crackers, excludes saltines				1	MCP
5402	Cereal bars				0.5	DSP, TSP
5404	Nutrition bars				0.1	TCP, DCP
5502	Cakes and pies				1.2	SAPP
5504	Cookies and brownies				1	SAPP
5506	Doughnuts, sweet rolls, pastries				1.5	SAPP, DCP
5702	Candy containing chocolate				0.1	STPP
5704	Candy not containing chocolate				0.053	STPP, SHMP
5802	Ice cream and frozen dairy desserts				0.35	DSP, TSPP, SHMP
5804	Pudding				0.75	TSPP, MSP, DSP
5806	Gelatins, ices, sorbets				0.07	TSPP
6002	Apples				0.1	SAPP
6018	Other fruits and fruit salads				0.1	SAPP, PPA
6422	Vegetable mixed dishes			some phosphate used in sauces like DSP, TSP, or dressings for acidity PPA	0.5
6802	White potatoes, baked or boiled				0.6-1.3	SAPP, TSPP	added to blanch/wash water treatment, pickup into product is minimal
6804	French fries and other fried white potatoes				0.3-0.6	SAPP	treatment level is of blanch water, pickup is minimal
6806	Mashed potatoes and white potato mixtures				0.01-0.03	SAPP	added to mashed
					0.06-0.25	SAPP	added to cook water, pickup is minimal
					0.6-1.3	SAPP	added to blanch water, pickup is minimal
7002	Citrus juice				0.01-0.13	TCP
					0.01-0.3	MCP
					0.01-0.3	MKP
					0.03-0.2	SHMP
7004	Apple juice				0.01-0.3	MCP
					0.03-0.2	SHMP
					0.01-0.3	MKP
7006	Other fruit juice				0.01-0.13	TCP
					0.01-0.3	MCP
					0.01-0.3	MKP
					0.03-0.2	SHMP
7008	Vegetable juice				0.01-0.13	TCP
					0.01-0.3	MCP
					0.01-0.3	MKP
					0.03-0.2	SHMP
7102	Diet soft drinks				0.06 -0.15	PPA	cola and root beverages
					0.07-0.17	SHMP
7104	Diet sport and energy drinks				0.01-0.3	MKP	diet isotonic sports type drinks
					0.01- 0.2	TKP	diet isotonic sports type drinks
					0.01-0.2	DKP	diet isotonic sports type drinks
					0.01-0.04	DMgP
7106	Other diet drinks				0.03-0.2	SHMP	in teas for clarity
7202	Soft drinks				0.06 -0.15	PPA	cola and root beverages
					0.01-0.13	TCP
					0.01-0.3	MCP
					0.01-0.3	MKP
					0.03-0.2	SHMP
7204	Fruit drinks				0.01-0.13	TCP
					0.01-0.3	MCP
					0.01-0.3	MKP
					0.03-0.2	SHMP
7206	Sport and energy drinks				0.01-0.3	MKP	diet isotonic sports type drinks
					0.01-0.2	TKP	diet isotonic sports type drinks
					0.01-0.2	DKP	diet isotonic sports type drinks
					0.01-0.04	DMgP
7208	Nutritional beverages				0.01-0.13	TCP
					0.01-0.3	MCP
					0.01-0.3	DCP
					0.01-0.04	DMgP
					0.01-0.3	MKP
					0.01-0.2	DKP
					0.05-0.13	TSPP
					0.07-0.17	SHMP
7304	Tea				0.07-0.17	SHMP	for RTD beverages
7504	Wine				0.05-0.5	DAP
7506	Liquor and cocktails				0.07-0.17	SHMP
					0.06 -0.15	PPA
					0.01-0.02	DKP
					0.01-0.05	DSP
7702	Tap water				0.01-0.3	SHMP
					0.01-0.3	PPA
7802	Flavored or carbonated water				0.07-0.17	SHMP
	Enhanced or fortified water				0.01-0.3	MCP
					0.01-0.04	DMgP
					0.01-0.3	MKP
8004	Margarine				0.01-0.13	TCP
					0.07-0.17	SHMP
8006	Cream cheese, sour cream, whipped cream				0.05-0.13	TSPP
					0.07-0.17	SHMP
					0.01-0.3	PPA
					0.06-0.14	STPP
					0.01-0.05	DSP
8008	Cream and cream substitutes				0.05-0.13	TSPP
					0.07-0.17	SHMP
					0.01-0.3	PPA
					0.06-0.14	STPP
					0.01-0.05	DSP
8012	Salad dressings and vegetable oils				0.01-0.3	PPA
					0.07-0.17	SHMP
					0.05-0.13	TSPP
					0.01-0.05	DSP
8402	Tomato-based condiments				0.01-0.3	PPA
8406	Mustard and other condiments				0.01-0.3	PPA
8412	Dips, gravies, other sauces				0.01-0.05	DSP
					0.07-0.17	SHMP
					0.05-0.13	TSPP
9002	Baby food: cereals				0.01-0.13	TCP	for fortification and/or flow
9202	Baby juice				0.01-0.13	TCP	for fortification
9402	Formula, ready-to-feed				0.01-0.13	TCP
					0.01 - 0.3	DCP
9404	Formula, prepared from powder				0.01-0.13	TCP
					0.01 - 0.3	DCP
9406	Formula, prepared from concentrate				0.01-0.13	TCP
					0.01 - 0.3	DCP
9999	Not included in a food category				0.04-0.13	TCP	for flow in any dry mixes
†WWEIA food categories included only if phosphorus ingredients were identified in Innova Market Insights database - https://www.innovamarketinsights.com/
*Presented as percent of grams of WWEIA food category
Abbreviations: DSP: disodium phosphate, TCP: tricalcium phosphate, SHMP: sodium hexametaphosphate, STPP: sodium tripolyphosphate, TSP: trisodium phosphate, DCPD: dicalcium phosphate dihydrate, SAPP: sodium acid pyrophosphate, PPA: phosphoric acid, DCPD: dicalcium phosphate dihydrate, SALP: sodium aluminum phosphate, MCP: monocalcium phosphate, TSPP: tetrasodium pyrophosphate, MSP: monosodium phos…

## Sheet: food_group_usage_pct_revised
Supplemental Table S2. Percentage of What We Eat in America (WWEIA) food groups containing phosphate ingredients
Innova* Category	Innova Food Category	WWEIA Subgroups§	WWEIA Category§	% with Phosphate†
Dairy	Flavored Milk Beverages	Flavored Milk	Flavored milk, whole	19.39
			Flavored milk, reduced fat
			Flavored milk, lowfat
			Flavored milk, nonfat
		Dairy Drinks and Substitutes	Milk shakes and other dairy drinks
			Milk substitutes
Dairy	Coffee Creamers	Cream and cream substitutes	Creamers	56.7308
	Non Dairy Creamers		Creamers	49.3333
	Processed Cheese	Cheese	Cheese	43.24
Meat, Fish Egg	Processed Meat	Meats	Beef, excludes ground	21.14
			Pork
	Deli Meat	Cured Meats/Poultry	Cold cuts and cured meats	46.31
			Bacon
			Frankfurters
			Sausages
	Poultry	Poultry	Chicken, whole pieces	27.8
			Chicken patties, nuggets and tenders
	Seafood	Seafood	Fish	10.37
			Shellfish
Ready Meals	Frozen/ Refrig Meals	All		26.2142
Bakery	Bread & Yeast Products	Bread, Rolls, Tortillas	Yeast breads	20.83
			Rolls and buns
			Bagels and English muffins
			Tortillas
	Bakery Mixes	Quick Breads and Bread Products	Biscuits, muffins, quick breads	29.52
			Pancakes, waffles, French toast
	Fresh/Frozen/Refrig Bakery Products	All		40.9692
Cereals	Cereal	Ready-to-Eat Cereals	Ready-to-eat cereal, higher sugar (>21.2g/100g)	11.99
			Ready-to-eat cereal, lower sugar (=<21.2g/100g)
		Cooked Cereals	Grits and other cooked cereals
Ready Meals	Pasta	Cooked Grains	Pasta, noodles, cooked grains	18.3388
Ready Meals	Potatoes	Savory Snacks	Potato chips	17.61
			Pretzels/snack mix
			Crackers, excludes saltines
Soft drinks	Fruit Juice/ Juice beverages	100% Juice	Apple juice	3.36
			Other fruit juice
			Vegetable juice
	Colas	Flavored or Enhanced Water	Flavored or carbonated water	24.25
			Enhanced or fortified water
	Soft drinks	Sweetened beverages	Soft drinks	9.59
			Fruit drinks
			Sport and energy drinks
			Nutritional beverages
		Diet Beverages	Diet soft drinks
			Diet sport and energy drinks
			Other diet drinks
Sports Nutrition	Isotonic Drinks	Sports Drinks RTD	Sport and energy drinks	47.83
	Sports Powders	Sports Powders		14.35
	Sports Protein RTD	Protein and nutritional powders		56.52
	Nutritional beverages	Meal replacement & Other		57.78
Baby & Toddlers	Infant food	Baby Foods	Baby food: cereals	23.72
		Baby Beverages	Baby juice
		Infant Formulas	Formula, ready-to-feed
		Infant Formulas	Formula, prepared from powder
		Infant Formulas	Formula, prepared from concentrate
*Source: Innova Market Insights database - https://www.innovamarketinsights.com/
§WWEIA subgroups presented represent food recognized by Innova Market Insight database to have phosphorus ingredients present
†Presented as percent of products within WWEIA/Innova food categories containing added phosphorus
Abbreviations: Refrig: refrigerated, RTD: Ready-to-Drink
			Tea
			Wine
			Liquor and cocktails
			Tap water
		Fats and Oils	Margarine
			Cream cheese, sour cream, whipped cream
			Cream and cream substitutes
			Salad dressings and vegetable oils
		Condiments and Sauces	Tomato-based condiments
			Mustard and other condiments
			Dips, gravies, other sauces
